# Supplementary material for: Gene Expression Analysis and Whole Genome Sequencing Reveal the Potential Mechanism of Ciprofloxacin Resistance in a Salmonella Dublin Isolate
Source: Vet Sci. 2026 Feb 10;13(2):177. doi: 10.3390/vetsci13020177 (PMC12944894; doi:10.3390/vetsci13020177)
Supplement: Supplementary file 1 [file vetsci-13-00177-s001.zip]

Archive with 2 entries (2 files):
- Figure S1.pptx
- Supplementary data-Table S1-S5.xlsx
