# Supplementary material for: Gene Expression Analysis and Whole Genome Sequencing Reveal the Potential Mechanism of Ciprofloxacin Resistance in a Salmonella Dublin Isolate
Source: Vet Sci. 2026 Feb 10;13(2):177. doi: 10.3390/vetsci13020177 (PMC12944894; doi:10.3390/vetsci13020177)
Supplement: Supplementary file 1 [file vetsci-13-00177-s001.zip › Supplementary data-Table S1-S5.xlsx]

## Sheet: Table S1
NUCLEOTIDE MUTATIONS IN THE CIPROFLOXACIN-RESISTANT SALMONELLA DUBLIN
Gene	position	Ref	Resistant	Amino Acid Mutation		Gene	position	Ref	Resistant	Amino Acid Mutation		Gene	position	Ref	Resistant	Amino Acid Mutation		Gene	position	Ref	Resistant	Amino Acid Mutation
gyrA	642	G	T	None		gyrB	159	G	A	None		parC	170	C	G	None		parE	93	T	C	None
	726	T	C	None			162	A	T	None			201	T	C	None			117	A	G	None
	756	G	C	None			201	T	C	None			225	C	T	None			162	C	T	None
	891	T	C	None			243	T	G	None			231	T	C	None			219	G	A	None
	900	G	T	None			336	T	C	None			303	T	C	None			354	C	A	None
	921	G	A	None			339	T	C	None			306	C	G	None			357	G	A	None
	939	T	C	None			531	T	C	None			351	G	A	None			435	G	A	None
	1017	T	C	None			597	T	A	None			369	C	T	None			654	T	C	None
	1047	T	C	None			603	T	C	None			397	T	C	None			684	C	T	None
	1050	T	C	None			756	C	G	None			450	C	G	None			744	T	G	None
	1161	G	A	None			828	T	C	None			516	T	A	None			915	C	T	None
	1164	C	T	None			846	T	G	None			540	T	C	None			999	C	T	None
	1173	T	C	None			873	T	C	None			549	T	C	None			1161	A	G	None
	1206	G	A	None			918	C	T	None			670	T	A	None			1191	G	A	None
	1212	G	A	None			933	T	C	None			702	T	C	None			1266	G	A	None
	1218	G	A	None			939	C	T	None			708	T	G	None			1341	T	C	None
	1287	C	T	None			981	A	G	None			759	G	A	None			1668	C	T	None
	1299	T	C	None			1002	G	A	None			762	C	T	None
	1356	A	G	None			1014	C	T	None			763	A	T	None			Total mutations		17
	1441	T	C	None			1047	G	A	None			769	T	C	None
	1506	T	C	None			1066	C	T	None			783	A	C	None
	1665	A	G	None			1081	T	C	None			792	A	G	None
	1740	T	C	None			1131	C	T	None			825	C	T	None
	1761	T	C	None			1194	G	C	None			927	G	A	None
	1764	C	T	None			1203	G	C	None			1077	C	T	None
	1767	C	T	None			1206	C	T	None			1161	T	C	None
	1819	T	C	None			1341	A	G	None			1170	C	T	None
	1836	T	C	None			1353	C	T	None			1305	C	T	None
	1860	T	C	None			1413	C	T	None			1332	T	G	None
	1917	A	G	None			1440	C	T	None			1479	C	T	None
	1926	G	A	None			1566	C	T	None			1617	T	C	None
	1978	C	T	None			1569	G	C	None			1692	T	C	None
	2196	A	C	None			1611	C	G	None			1704	G	A	None
	2199	T	C	None			1719	A	G	None			1783	C	T	None
	2097	C	T	None			1935	T	C	None			1857	G	A	None
	2115	T	C	None			2022	T	C	None			1943	T	A	None
	2430	T	C	None			2028	A	G	None			1971	A	T	None
	2490	C	T	None			2121	C	T	None			2031	A	G	None
	2508	G	A	None			2397	A	G	None			2151	A	G	None
	2603	A	G	Arginine to Serine									2157	T	C	None
													2223	G	A	None
	Total mutations	40				Total mutations		39					Total mutations		41

## Sheet: Table S2
ANTIMICROBIAL RESISTANCE GENES IDENTIFIED IN THE CIPROFLOXACIN-SUSCEPTIBLE SALMONELLA DUBLIN ISOLATE
#FILE	SEQUENCE	START	END	STRAND	GENE	COVERAGE	COVERAGE_MAP	GAPS	%COVERAGE	%IDENTITY	DATABASE	ACCESSION	PRODUCT	RESISTANCE
assembly.fasta	contig_119	15374	17017	+	yojI	1-1644/1644	========/======	2025-07-10	99.7	80.35	card	U00096.3:2308615-2306971	YojI mediates resistance to the peptide antibiotic microcin J25 when it is expressed from a multicopy vector. YojI is capable of pumping out microcin molecules. The outer membrane protein TolC in addition to YojI is required for export of microcin J25 out of the cell. Microcin J25 is thus the first known substrate for YojI.	peptide
assembly.fasta	contig_155	2196	3562	-	cpxA	1-1367/1374	===============	0/0	99.49	85	card	BA000007.3:4905062-4903688	CpxA is a membrane-localized sensor kinase that is activated by envelope stress. It starts a kinase cascade that activates CpxR which promotes efflux complex expression.	aminocoumarin;aminoglycoside
assembly.fasta	contig_163	18907	20331	+	mdtK	1-1425/1425	===============	0/0	100	98.81	card	CP014358.1:2162750-2161325	A multidrug and toxic compound extrusions (MATE) transporter conferring resistance to norfloxacin doxorubicin and acriflavine.	fluoroquinolone
assembly.fasta	contig_268	7230	7667	+	AAC(6')-Iy	1-438/438	===============	0/0	100	99.09	card	AF144880:3541-3979	AAC(6')-Iy is a chromosomal-encoded aminoglycoside acetyltransferase in S. enteritidis and S. enterica. Regulatory mutation required to increase expression of this chromosomally-encoded gene for resistance. In the specific system aminoglycoside resistance was due to a transcriptional fusion secondary to a chromosomal deletion in which the downstream aac(6')-Iy gene was placed under the control of…	aminoglycoside
assembly.fasta	contig_292	2	3006	-	acrD	1-3005/3114	========/======	2025-02-02	96.47	81.77	card	AP009048.1:2586250-2589364	AcrD is an aminoglycoside efflux pump expressed in E. coli. Its expression can be induced by indole and is regulated by baeRS and cpxAR.	aminoglycoside
assembly.fasta	contig_402	287	1798	-	mdsC	1-1512/1512	===============	0/0	100	98.15	card	AE006468.2:393931-392419	MdsC is the outer membrane channel of the multidrug and metal efflux complex MdsABC.	carbapenem;cephalosporin;cephamycin;monobactam;penam;penem;phenicol
assembly.fasta	contig_402	1761	4928	-	mdsB	1-3168/3168	===============	0/0	100	99.27	card	AE006468.2:397061-393893	MdsB is the inner membrane transporter of the multidrug and metal efflux complex MdsABC. mdsB corresponds to 1 locus in Pseudomonas aeruginosa PAO1 (gene name: mexQ) and 2 loci in Pseudomonas aeruginosa LESB58.	carbapenem;cephalosporin;cephamycin;monobactam;penam;penem;phenicol
assembly.fasta	contig_402	4925	6151	-	mdsA	1-1227/1227	===============	0/0	100	98.78	card	AE006468.2:398284-397057	MdsA is the membrane fusion protein of the multidrug and metal efflux complex MdsABC.	carbapenem;cephalosporin;cephamycin;monobactam;penam;penem;phenicol
assembly.fasta	contig_402	8728	9192	+	golS	1-465/465	===============	0/0	100	99.14	card	AE006468.2:400860-401325	GolS is a regulator activated by the presence of golD and promotes the expression of the MdsABC efflux pump.	carbapenem;cephalosporin;cephamycin;monobactam;penam;penem;phenicol
assembly.fasta	contig_469	2030	2379	-	marA	1-350/384	==============.	0/0	91.15	89.43	card	AP009048.1:1621287-1621671	In the presence of antibiotic stress E. coli overexpresses the global activator protein MarA which besides inducing MDR efflux pump AcrAB also down- regulates synthesis of the porin OmpF.	carbapenem;cephalosporin;cephamycin;fluoroquinolone;glycylcycline;monobactam;penam;penem;phenicol;rifamycin;tetracycline;triclosan
assembly.fasta	contig_507	2410	4158	-	msbA	1-1749/1749	===============	0/0	100	85.08	card	U00096.3:966620-968369	MsbA is a multidrug resistance transporter homolog from E. coli and belongs to a superfamily of transporters that contain an adenosine triphosphate (ATP) binding cassette (ABC) which is also called a nucleotide-binding domain (NBD). MsbA is a member of the MDR-ABC transporter group by sequence homology. MsbA transports lipid A a major component of the bacterial outer cell membrane and is the only…	nitroimidazole
assembly.fasta	contig_513	1034	4165	-	acrB	1-3132/3150	========/======	2025-02-02	99.4	85.57	card	U00096.3:484403-481253	Protein subunit of AcrA-AcrB-TolC multidrug efflux complex. AcrB functions as a herterotrimer which forms the inner membrane component and is primarily responsible for substrate recognition and energy transduction by acting as a drug/proton antiporter.	cephalosporin;fluoroquinolone;glycylcycline;penam;phenicol;rifamycin;tetracycline;triclosan
assembly.fasta	contig_513	4188	5316	-	Escherichia_coli_acrA	66-1194/1194	===============	0/0	94.56	82.64	card	U00096.3:485619-484425	AcrA is a subunit of the AcrAB-TolC multidrug efflux system that in E. coli.	cephalosporin;fluoroquinolone;glycylcycline;penam;phenicol;rifamycin;tetracycline;triclosan
assembly.fasta	contig_514	746	1903	+	Escherichia_coli_ampH	1-1158/1158	===============	0/0	100	80.48	card	AP012030.1:396711-395553	AmpH is a class C ampC-like beta-lactamase and penicillin-binding protein identified in Escherichia coli.	cephalosporin;penam
assembly.fasta	contig_52	10157	10974	-	bacA	1-818/822	========/======	2025-02-02	99.39	85.71	card	U00096.3:3204131-3203309	The bacA gene product (BacA) recycles undecaprenyl pyrophosphate during cell wall biosynthesis which confers resistance to bacitracin.	peptide
assembly.fasta	contig_569	1	1366	+	tolC	92-1466/1488	========/======	2025-02-09	91.8	81.16	card	FJ768952:0-1488	TolC is a protein subunit of many multidrug efflux complexes in Gram negative bacteria. It is an outer membrane efflux protein and is constitutively open. Regulation of efflux activity is often at its periplasmic entrance by other components of the efflux complex.	aminocoumarin;aminoglycoside;carbapenem;cephalosporin;cephamycin;fluoroquinolone;glycylcycline;macrolide;penam;penem;peptide;phenicol;rifamycin;tetracycline;triclosan
assembly.fasta	contig_669	11481	14602	+	mdtB	1-3122/3123	===============	0/0	99.97	81.36	card	U00096:2155262-2158385	MdtB is a transporter that forms a heteromultimer complex with MdtC to form a multidrug transporter. MdtBC is part of the MdtABC-TolC efflux complex.	aminocoumarin
assembly.fasta	contig_669	14610	17657	+	mdtC	7-3054/3078	===============	0/0	99.03	81.56	card	U00096:2158385-2161463	MdtC is a transporter that forms a heteromultimer complex with MdtB to form a multidrug transporter. MdtBC is part of the MdtABC-TolC efflux complex. In the absence of MdtB MdtC can form a homomultimer complex that results in a functioning efflux complex with a narrower drug specificity. mdtC corresponds to 3 loci in Pseudomonas aeruginosa PAO1 (gene name: muxC/muxB) and 3 loci in Pseudomonas aer…	aminocoumarin
assembly.fasta	contig_685	8045	8848	+	APH(3'')-Ib	1-804/804	===============	0/0	100	99.88	card	AF313472:15593-16397	APH(3'')-Ib is an aminoglycoside phosphotransferase encoded by plasmids transposons integrative conjugative elements and chromosomes in Enterobacteriaceae and Pseudomonas spp.	aminoglycoside
assembly.fasta	contig_685	8848	9684	+	APH(6)-Id	1-837/837	===============	0/0	100	99.88	card	AF024602:3155-3992	APH(6)-Id is an aminoglycoside phosphotransferase encoded by plasmids integrative conjugative elements and chromosomal genomic islands in K. pneumoniae Salmonella spp. E. coli Shigella flexneri Providencia alcalifaciens Pseudomonas spp. V. cholerae Edwardsiella tarda Pasteurella multocida and Aeromonas bestiarum	aminoglycoside
assembly.fasta	contig_702	10806	11336	+	emrR	1-531/531	===============	0/0	100	85.5	card	U00096.3:2810769-2811300	EmrR is a negative regulator for the EmrAB-TolC multidrug efflux pump in E. coli. Mutations lead to EmrAB-TolC overexpression.	fluoroquinolone
assembly.fasta	contig_702	11463	12635	+	emrA	1-1173/1173	========/======	2025-02-02	99.91	82.45	card	AP009048:2810082-2811255	EmrA is a membrane fusion protein providing an efflux pathway with EmrB and TolC between the inner and outer membranes of E. coli a Gram-negative bacterium.	fluoroquinolone
assembly.fasta	contig_702	12652	14190	+	emrB	1-1539/1539	===============	0/0	100	84.41	card	U00096:2812615-2814154	emrB is a translocase in the emrB -TolC efflux protein in E. coli. It recognizes substrates including carbonyl cyanide m-chlorophenylhydrazone (CCCP) nalidixic acid and thioloactomycin.	fluoroquinolone
assembly.fasta	contig_703	4970	5602	-	CRP	1-633/633	===============	0/0	100	87.99	card	AP009048.1:4154296-4153663	CRP is a global regulator that represses MdtEF multidrug efflux pump expression.	fluoroquinolone;macrolide;penam

## Sheet: Table S3
ANTIMICROBIAL RESISTANCE GENES IDENTIFIED IN THE CIPROFLOXACIN-RESISTANT SALMONELLA DUBLIN ISOLATE
#FILE	SEQUENCE	START	END	STRAND	GENE	COVERAGE	COVERAGE_MAP	GAPS	%COVERAGE	%IDENTITY	DATABASE	ACCESSION	PRODUCT	RESISTANCE
assembly.fasta	contig_113	496	2034	-	emrB	1-1539/1539	===============	0/0	100	84.34	card	U00096:2812615-2814154	emrB is a translocase in the emrB -TolC efflux protein in E. coli. It recognizes substrates including carbonyl cyanide m-chlorophenylhydrazone (CCCP) nalidixic acid and thioloactomycin.	fluoroquinolone
assembly.fasta	contig_113	2051	3223	-	emrA	1-1173/1173	========/======	2025-02-02	99.91	82.45	card	AP009048:2810082-2811255	EmrA is a membrane fusion protein providing an efflux pathway with EmrB and TolC between the inner and outer membranes of E. coli a Gram-negative bacterium.	fluoroquinolone
assembly.fasta	contig_113	3350	3880	-	emrR	1-531/531	===============	0/0	100	85.69	card	U00096.3:2810769-2811300	EmrR is a negative regulator for the EmrAB-TolC multidrug efflux pump in E. coli. Mutations lead to EmrAB-TolC overexpression.	fluoroquinolone
assembly.fasta	contig_189	195	867	-	kdpE	1-673/678	========/======	2025-02-02	99.12	81.75	card	U00096.3:721733-721055	kdpE is a transcriptional activator that is part of the two-component system KdpD/KdpE that is studied for its regulatory role in potassium transport and has been identified as an adaptive regulator involved in the virulence and intracellular survival of pathogenic bacteria. kdpE regulates a range of virulence loci through direct promoter binding.	aminoglycoside
assembly.fasta	contig_213	940	2133	+	Escherichia_coli_acrA	1-1194/1194	===============	0/0	100	83.08	card	U00096.3:485619-484425	AcrA is a subunit of the AcrAB-TolC multidrug efflux system that in E. coli.	cephalosporin;fluoroquinolone;glycylcycline;penam;phenicol;rifamycin;tetracycline;triclosan
assembly.fasta	contig_213	2156	4880	+	acrB	1-2725/3150	========/=====.	2025-02-02	86.48	85.14	card	U00096.3:484403-481253	Protein subunit of AcrA-AcrB-TolC multidrug efflux complex. AcrB functions as a herterotrimer which forms the inner membrane component and is primarily responsible for substrate recognition and energy transduction by acting as a drug/proton antiporter.	cephalosporin;fluoroquinolone;glycylcycline;penam;phenicol;rifamycin;tetracycline;triclosan
assembly.fasta	contig_255	603	1016	+	H-NS	1-414/414	===============	0/0	100	89.13	card	BA000007.3:1738104-1737690	H-NS is a histone-like protein involved in global gene regulation in Gram-negative bacteria. It is a repressor of the membrane fusion protein genes acrE mdtE and emrK as well as nearby genes of many RND-type multidrug exporters.	cephalosporin;cephamycin;fluoroquinolone;macrolide;penam;tetracycline
assembly.fasta	contig_308	10371	11188	-	bacA	1-818/822	========/======	2025-02-02	99.39	85.84	card	U00096.3:3204131-3203309	The bacA gene product (BacA) recycles undecaprenyl pyrophosphate during cell wall biosynthesis which confers resistance to bacitracin.	peptide
assembly.fasta	contig_33	2713	4224	-	mdsC	1-1512/1512	===============	0/0	100	98.28	card	AE006468.2:393931-392419	MdsC is the outer membrane channel of the multidrug and metal efflux complex MdsABC.	carbapenem;cephalosporin;cephamycin;monobactam;penam;penem;phenicol
assembly.fasta	contig_33	4187	7354	-	mdsB	1-3168/3168	===============	0/0	100	98.99	card	AE006468.2:397061-393893	MdsB is the inner membrane transporter of the multidrug and metal efflux complex MdsABC. mdsB corresponds to 1 locus in Pseudomonas aeruginosa PAO1 (gene name: mexQ) and 2 loci in Pseudomonas aeruginosa LESB58.	carbapenem;cephalosporin;cephamycin;monobactam;penam;penem;phenicol
assembly.fasta	contig_33	7351	8577	-	mdsA	1-1227/1227	===============	0/0	100	98.86	card	AE006468.2:398284-397057	MdsA is the membrane fusion protein of the multidrug and metal efflux complex MdsABC.	carbapenem;cephalosporin;cephamycin;monobactam;penam;penem;phenicol
assembly.fasta	contig_33	11154	11618	+	golS	1-465/465	===============	0/0	100	99.36	card	AE006468.2:400860-401325	GolS is a regulator activated by the presence of golD and promotes the expression of the MdsABC efflux pump.	carbapenem;cephalosporin;cephamycin;monobactam;penam;penem;phenicol
assembly.fasta	contig_346	10709	11341	+	CRP	1-633/633	===============	0/0	100	87.99	card	AP009048.1:4154296-4153663	CRP is a global regulator that represses MdtEF multidrug efflux pump expression.	fluoroquinolone;macrolide;penam
assembly.fasta	contig_357	2219	3585	+	cpxA	1-1367/1374	===============	0/0	99.49	85.3	card	BA000007.3:4905062-4903688	CpxA is a membrane-localized sensor kinase that is activated by envelope stress. It starts a kinase cascade that activates CpxR which promotes efflux complex expression.	aminocoumarin;aminoglycoside
assembly.fasta	contig_446	18774	20198	+	mdtK	1-1425/1425	===============	0/0	100	98.53	card	CP014358.1:2162750-2161325	A multidrug and toxic compound extrusions (MATE) transporter conferring resistance to norfloxacin doxorubicin and acriflavine.	fluoroquinolone
assembly.fasta	contig_486	14105	14542	+	AAC(6')-Iy	1-438/438	===============	0/0	100	98.4	card	AF144880:3541-3979	AAC(6')-Iy is a chromosomal-encoded aminoglycoside acetyltransferase in S. enteritidis and S. enterica. Regulatory mutation required to increase expression of this chromosomally-encoded gene for resistance. In the specific system aminoglycoside resistance was due to a transcriptional fusion secondary to a chromosomal deletion in which the downstream aac(6')-Iy gene was placed under the control of…	aminoglycoside
assembly.fasta	contig_504	12400	13856	+	tolC	1-1466/1488	========/======	2025-02-09	97.92	81.72	card	FJ768952:0-1488	TolC is a protein subunit of many multidrug efflux complexes in Gram negative bacteria. It is an outer membrane efflux protein and is constitutively open. Regulation of efflux activity is often at its periplasmic entrance by other components of the efflux complex.	aminocoumarin;aminoglycoside;carbapenem;cephalosporin;cephamycin;fluoroquinolone;glycylcycline;macrolide;penam;penem;peptide;phenicol;rifamycin;tetracycline;triclosan
assembly.fasta	contig_6	26023	27771	-	msbA	1-1749/1749	===============	0/0	100	84.79	card	U00096.3:966620-968369	MsbA is a multidrug resistance transporter homolog from E. coli and belongs to a superfamily of transporters that contain an adenosine triphosphate (ATP) binding cassette (ABC) which is also called a nucleotide-binding domain (NBD). MsbA is a member of the MDR-ABC transporter group by sequence homology. MsbA transports lipid A a major component of the bacterial outer cell membrane and is the only…	nitroimidazole
assembly.fasta	contig_74	369	3482	-	acrD	1-3114/3114	========/======	2025-02-02	99.97	82.06	card	AP009048.1:2586250-2589364	AcrD is an aminoglycoside efflux pump expressed in E. coli. Its expression can be induced by indole and is regulated by baeRS and cpxAR.	aminoglycoside
assembly.fasta	contig_86	6982	10103	+	mdtB	1-3122/3123	===============	0/0	99.97	80.91	card	U00096:2155262-2158385	MdtB is a transporter that forms a heteromultimer complex with MdtC to form a multidrug transporter. MdtBC is part of the MdtABC-TolC efflux complex.	aminocoumarin
assembly.fasta	contig_86	10111	13158	+	mdtC	7-3054/3078	===============	0/0	99.03	81.5	card	U00096:2158385-2161463	MdtC is a transporter that forms a heteromultimer complex with MdtB to form a multidrug transporter. MdtBC is part of the MdtABC-TolC efflux complex. In the absence of MdtB MdtC can form a homomultimer complex that results in a functioning efflux complex with a narrower drug specificity. mdtC corresponds to 3 loci in Pseudomonas aeruginosa PAO1 (gene name: muxC/muxB) and 3 loci in Pseudomonas aer…	aminocoumarin
assembly.fasta	contig_86	15994	16715	+	baeR	1-722/723	===============	0/0	99.86	81.72	card	AP009048.1:2166412-2167135	BaeR is a response regulator that promotes the expression of MdtABC and AcrD efflux complexes.	aminocoumarin;aminoglycoside

## Sheet: Table S4
PLASMIDS IDENTIFIED IN THE CIPROFLOXACIN-SUSCEPTIBLE SALMONELLA DUBLIN ISOLATE
#FILE	SEQUENCE	START	END	STRAND	GENE	COVERAGE	COVERAGE_MAP	GAPS	%COVERAGE	%IDENTITY	DATABASE	ACCESSION	PRODUCT	RESISTANCE
assembly.fasta	contig_41	4356	4615	-	IncFII(S)_1	1-262/262	========/======	2025-02-02	99.24	97.71	plasmidfinder	CP000858	IncFII(S)_1__CP000858

## Sheet: Table S5
PLASMIDS IDENTIFIED IN THE CIPROFLOXACIN-RESISTANT SALMONELLA DUBLIN ISOLATE
#FILE	SEQUENCE	START	END	STRAND	GENE	COVERAGE	COVERAGE_MAP	GAPS	%COVERAGE	%IDENTITY	DATABASE	ACCESSION	PRODUCT	RESISTANCE
None Detected
